# Supplementary material for: Effects of long-term and high-dose administration of glucocorticoids on the cranial cruciate ligament in healthy beagle dogs
Source: PLoS One. 2022 Jan 21;17(1):e0262206. doi: 10.1371/journal.pone.0262206 (PMC8782538; doi:10.1371/journal.pone.0262206)
Supplement: S1 File — (XLSX) [file pone.0262206.s001.xlsx]

## Sheet: raw data
Histological and immunohistological analysis
	COL1 Tibial side	COL1 Middle	COL1 Femoral side	COL1 entire	Elastin Tibial side	Elastin Middle	Elastin Femoral side	Elastin entire	Density Tibial side	Density Middle	Density entire	Density entire	EE Tibial side	EE Middle	EE Femoral side	EE total	AB Tibial side	AB Middle	AB Femoral side	AB entire
steroid	78.5732	76.8585	87.3923	81.044	31.3305	47.3684	44.6602	41.4365	1391.43	1433.09	1691.38	1505.3	2.69857	2.25249	1.84737	2.26838	31.598	16.6431	20.625	22.5354
steroid	79.8541	87.5458	87.1087	84.9688	48.1752	27.551	35.2941	34.5291	1641.38	1466.41	1258.12	1455.3	2.2443	6.92374	3.34034	4.17224	11.2891	3.51091	16.7391	10.4772
steroid	86.0951	80.1822	66.6107	77.6333	56.7376	43.299	57.1429	51.3684	1133.14	1891.34	1024.82	1349.77	1.96169	4.91781	18.0525	8.1555	40.7613	21.9638	20.8342	27.8998
steroid	84.3452	70.4278	90.9605	81.9001	41.6667	34.5455	43.2099	39.9116	1416.42	1549.73	1674.71	1546.96	2.14135	0.921729	2.76699	1.93832	32.8761	19.3599	23.1434	24.7918
steroid	78.4808	84.3283	82.781	81.8622	54.0179	51.8349	55.7769	53.9683	1466.41	1266.45	1291.44	1341.44	3.63483	1.61063	2.71567	2.64528	23.5297	10.4943	10.4675	14.2594
steroid	85.027	74.4709	84.6757	81.4433	53.8462	51.8717	40.9774	48.8032	1966.33	1824.69	1899.67	1896.9	4.09167	6.04338	5.76322	5.28804	18.1198	16.1664	19.5532	17.9471
steroid	88.7096	79.131	84.8964	84.3189	57.2254	40.678	66.4835	54.8872	1974.66	2032.98	1791.36	1933	2.34033	6.85036	2.36317	3.83017	39.4938	21.7179	20.4084	27.2055
steroid	74.8567	86.8507	76.5891	79.4557	61.1765	59.3496	40.9836	54.2571	1833.02	1899.67	1966.33	1899.67	2.07289	1.12212	3.75791	2.31975	14.8073	18.7214	12.8603	15.47
steroid	81.9742	78.2054	70.6956	77.0299	49.1892	50.2183	69.5853	56.5769	1991.32	2149.63	1333.1	1824.69	3.0237	2.56052	3.0798	2.88422	26.712	7.29089	19.6719	17.5447
steroid	69.1853	78.3229	68.721	72.0919	54.7009	46.0377	36.1809	46.1318	1183.13	1674.71	1583.06	1480.3	3.41309	2.4995	2.07148	2.66226	24.4551	8.22412	18.398	16.985
steroid	92.6782	85.8296	78.5411	85.7108	47.2973	57.4163	61.9048	55.1613	1149.8	1024.82	1816.35	1330.33	1.83177	4.92957	6.10264	4.23614	25.7251	22.249	35.3361	27.7613
steroid	78.3237	70.78	76.4176	75.1647	37.4486	48.6792	50.6173	45.6724	1524.74	1799.69	1616.39	1646.94	4.45491	4.30061	5.736	4.80457	32.3775	5.43687	5.88076	14.5186
control	83.1517	79.1764	94.2992	85.605	65.7754	29.2254	40.2062	42.7068	1641.38	1724.7	916.509	1427.53	21.5838	11.2779	2.95442	11.8818	27.7039	20.1595	18.2847	22.0434
control	91.3561	84.6736	91.2541	89.1527	57.1429	65.4378	43.2099	54.7511	1833.02	1858.01	1966.33	1885.79	14.3426	7.27701	4.00313	8.42965	22.5286	16.3111	14.2218	17.6828
control	88.0681	86.413	86.4722	86.9876	62.8866	47.8261	73.75	62.1951	1208.13	933.172	966.5	1035.93	8.68641	4.87525	5.40457	6.32651	15.3343	16.0639	10.3935	13.9299
control	79.3631	78.5065	80.4277	79.4397	44.8113	44.4898	51.9313	47.1014	2266.28	1233.12	1483.08	1660.82	12.1442	7.6205	4.38263	7.78875	36.0666	17.8521	26.3574	26.7658
control	81.3764	89.3186	84.8284	85.1477	58.7629	41.0811	56.5056	52.7778	1533.07	1108.14	1841.35	1494.19	9.92812	9.19333	10.8004	9.97012	66.6847	19.9577	15.1533	33.9294
control	95.6389	91.842	83.6244	91.2303	77.6224	42.6829	37.5	57.1885	958.168	783.198	1041.49	927.618	21.8393	4.937	3.79343	10.7608	50.2959	7.91918	0.579982	19.6496
control	79.4669	83.0637	87.0021	83.269	45.4106	58.8235	46.4789	50.39	1816.35	1883.01	1691.38	1796.91	8.40774	7.3477	7.01222	7.5918	26.9401	21.3856	17.544	21.9364
control	71.8263	88.3125	84.9362	81.5894	63.4259	37.4517	47.5285	48.645	2524.56	1508.07	2399.59	2144.07	34.1669	2.92298	3.73715	13.2294	46.9968	10.3132	13.3128	23.5192
control	76.4866	77.2615	84.1532	79.3056	63.6792	57.0397	63.8767	61.1732	1674.71	1716.37	1674.71	1688.6	21.6729	13.3342	25.3646	20.1233	28.4454	12.3181	44.8987	28.5493
control	88.3099	87.0962	90.3761	88.6052	74.6193	40.5063	65.3179	61.3636	2049.65	1966.33	1716.37	1910.78	14.5646	2.57501	10.69	9.26197	34.8422	10.1223	31.1337	25.3813
control	70.1982	77.643	82.5728	76.6263	73.0964	58.6957	53.8136	61.2368	2057.98	1758.03	1874.68	1896.9	10.868	3.3665	11.1547	8.48624	60.8231	24.0227	22.718	35.8635
control	86.1144	82.22	72.7259	80.4114	44.9541	34.0249	45.8746	41.8635	2691.2	1849.68	2457.91	2332.93	7.43553	4.81871	7.34758	6.53026	30.3087	9.29467	12.2234	17.2843
control	76.7568	81.1117	80.8929	79.5871	59.375	49.2386	50.9174	52.302	1383.09	1516.41	791.53	1230.34	22.2396	2.60186	6.93749	10.5305	50.8436	5.13525	21.8813	25.9548
control	82.7704	81.427	76.1778	80.1074	68.0952	42.7711	54.5171	55.8106	2074.64	1433.09	766.535	1424.75	9.22692	3.55798	12.5072	8.3675	39.5629	11.4367	27.8803	26.2546
Biomechanical analysis
	stress at the transition point	strain at the transition point	elastic modulus	maximum tensile strength	maximum stress
steroid	0.508845	0.0176924	1510.3	434.063	58.976
steroid	0.519874	0.022648	1610.2	409.134	51.1706
steroid	0.766997	0.0243887	1287.4	521.083	62.6001
steroid	0.35418	0.0302517	1423.1	462.14	55.6226
steroid	1.54108	0.0169201	1754.9	696.896	70.7006
steroid	0.687488	0.0266913	1343.9	558.252	53.9556
control	0.97158	0.0471417	1129.5	653.017	63.9711
control	5.23197	0.04171	1489.5	329.801	46.4411
control	1.3846	0.0254372	1226.1	366.635	38.241
control	2.31865	0.0199414	1523.9	477.205	45.6612
control	0.92788	0.0128211	1204.1	504.89	73.9766
control	2.07844	0.00675205	1771.6	468.187	90.7866
